# Supplementary material for: Hepatitis E virus ORF3 protein hijacking thioredoxin domain-containing protein 5 (TXNDC5) for its stability to promote viral particle release
Source: J Virol. 2024 Mar 29;98(4):e01649-23. doi: 10.1128/jvi.01649-23 (PMC11019958; doi:10.1128/jvi.01649-23)
Supplement: Table S1 — The LC-MS/MS data pulled by four HEV ORF3 proteins from three genotypes (Sar55 HEV, Kernow/C1-p6, rabbit HEV, and swine HEV). [file jvi.01649-23-s0001.xlsx]

## Sheet: Sheet1
Table S1. The LC-MS/MS data pulled by four HEV ORF3 proteins from three genotypes (Sar55 HEV, Kernow/C1-p6, Rabbit HEV, Swine HEV)
Protein ID	Proteins	Peptides	Razor + unique peptides	Unique peptides	Peptides FC	Peptides Kernow-C1 ORF3-Fc	Peptides Rabbit ORF3-Fc	Peptides Swine ORF3-Fc	Peptides Sar55 ORF3-Fc	Razor + unique peptides FC	Razor + unique peptides Kernow-C1 ORF3-Fc	Razor + unique peptides Rabbit ORF3-Fc	Razor + unique peptides Swine ORF3-Fc	Razor + unique peptides Sar55 ORF3-Fc	Unique peptides FC	Unique peptides Kernow-C1 ORF3-Fc	Unique peptides Rabbit ORF3-Fc	Unique peptides Swine ORF3-Fc	Unique peptides Sar55 ORF3-Fc	Sequence coverage [%]	Unique + razor sequence coverage [%]	Unique sequence coverage [%]	Mol. weight [kDa]	Sequence length	Experiment FC	Experiment Kernow-C1 ORF3-Fc	Experiment Rabbit ORF3-Fc	Experiment Swine ORF3-Fc	Experiment Sar55 ORF3-Fc	PEP	Sequence coverage FC303 [%]	Sequence coverage Kernow-C1 ORF3-Fc [%]	Sequence coverage Rabbit ORF3-Fc [%]	Sequence coverage Swine ORF3-Fc [%]	Sequence coverage Sar55 ORF3-Fc [%]	Intensity	Intensity FC	Intensity Kernow-C1 ORF3-Fc	Intensity Rabbit ORF3-Fc	Intensity Swine ORF3-Fc	Intensity Sar55 ORF3-Fc	iBAQ	iBAQ FC	iBAQ Kernow-C1 ORF3-Fc	iBAQ Rabbit ORF3-Fc	iBAQ Swine ORF3-Fc	iBAQ Sar55 ORF3-Fc	LFQ intensity FC	LFQ intensity Kernow-C1 ORF3-Fc
Q8NBS9	5	2	2	2	0	1	1	2	1	0	1	1	2	1	0	1	1	2	1	4.6	4.6	4.6	47.628	432		1	1	2	1	0.00019757	0	2.1	2.1	4.6	2.3	17564000	0	2738400	2621200	12204000	806630	763650	0	119060	113970	530620	35071	0	3589900
P60201	6	1	1	1	0	1	1	2	1	0	1	1	2	1	0	1	1	2	1	4	4	4	30.077	277		1	1	2	1	0.0065867	0	4	4	8.7	4	17438000	0	3597700	3412100	2067000	6027000	1743800	0	359770	341210	206700	602700	0	8390900
P28072	2	1	1	1	0	2	1	1	1	0	2	1	1	1	0	2	1	1	1	4.6	4.6	4.6	25.357	239		2	1	1	1	1.7965e-05	0	8.8	4.6	4.6	4.6	6062600	0	7105800	6062600	0	0	551150	0	645980	551150	0	0	0	857410
O75964	2	2	2	2	0	2	2	1	1	0	2	2	1	1	0	2	2	1	1	23.3	23.3	23.3	11.428	103		2	2	1	1	6.3531e-05	0	23.3	23.3	12.6	12.6	24935000	0	10404000	6604800	2597700	5328500	4155900	0	1734000	1100800	432950	888080	0	4090800
P40926	7	3	3	3	0	2	2	1	1	0	2	2	1	1	0	2	2	1	1	10.7	10.7	10.7	35.503	338		2	2	1	1	2.0288e-09	0	6.8	6.8	3	3	31038000	0	14874000	4726100	4851400	2957800	1478000	0	708280	225050	231020	140850	0	37027000
P49257	4	1	1	1	0	1	1	1	1	0	1	1	1	1	0	1	1	1	1	2	2	2	57.548	510		1	1	1	1	0.0053464	0	2	2	2	2	11330000	0	4135400	3111800	1549100	2533900	566510	0	206770	155590	77457	126690	0	1905600
G3XAN8	3	4	4	4	0	4	4	3	2	0	4	4	3	2	0	4	4	3	2	39.8	39.8	39.8	11.155	98		4	4	4	2	2.5502e-13	0	39.8	39.8	31.6	20.4	95927000	0	24265000	24707000	34233000	12722000	15988000	0	4044100	4117900	5705600	2120300	0	9277300
P25788	3	1	1	1	0	1	1	1	1	0	1	1	1	1	0	1	1	1	1	4.7	4.7	4.7	28.433	255		1	1	1	1	0.0028492	0	4.7	4.7	4.7	4.7	18067000	0	2848400	4751100	1744500	2996500	1389800	0	219110	365470	134190	230500	0	6697500
B4DE30	14	3	3	3	0	2	2	2	1	0	2	2	2	1	0	2	2	2	1	8.8	8.8	8.8	51.544	466		2	3	2	1	5.2585e-06	0	4.3	4.3	6.7	2.1	16425000	0	8023400	5420600	1584100	1396900	586610	0	286550	193590	56576	49890	0	19225000
P31025	3	1	1	1	0	1	1	1	1	0	1	1	1	1	0	1	1	1	1	6.2	6.2	6.2	19.25	176		1	1	1	1	0.0001645	0	6.2	6.2	6.2	6.2	26908000	0	10333000	6711400	5873300	3990500	3363500	0	1291600	838930	734160	498810	0	4847800
P21796	4	3	3	3	0	3	3	3	1	0	3	3	3	1	0	3	3	3	1	12.7	12.7	12.7	30.772	283		3	3	3	1	1.8659e-05	0	12.7	12.7	12.7	3.9	43002000	0	17188000	7939500	15581000	2293600	2529500	0	1011100	467030	916500	134910	0	5768100
O60220	1	1	1	1	0	1	1	1	1	0	1	1	1	1	0	1	1	1	1	11.3	11.3	11.3	10.998	97		1	1	1	1	0.001105	0	11.3	11.3	11.3	11.3	35702000	0	7609900	8866300	9986000	9239900	7140400	0	1522000	1773300	1997200	1848000	0	5826200
Q96A65	3	1	1	1	0	1	1	1	1	0	1	1	1	1	0	1	1	1	1	1.3	1.3	1.3	110.5	974		1	1	1	1	0.014943	0	1.3	1.3	1.3	1.3	114690000	0	15333000	26622000	48089000	24650000	2085300	0	278780	484030	874350	448180	0	16883000
Q96IX5	1	1	1	1	0	1	1	1	1	0	1	1	1	1	0	1	1	1	1	25.9	25.9	25.9	6.4575	58		1	1	1	1	0.00035301	0	25.9	25.9	25.9	25.9	18335000	0	4889600	3854100	6072700	3518800	6111700	0	1629900	1284700	2024200	1172900	0	3816800
Q7Z2X4	2	1	1	1	0	1	1	1	1	0	1	1	1	1	0	1	1	1	1	4.4	4.4	4.4	28.271	250		1	1	1	1	0.011227	0	4.4	4.4	4.4	4.4	22567000	0	8813300	6307700	3975700	3470100	1735900	0	677950	485200	305820	266930	0	5340700
Q14257	3	1	1	1	0	1	1	1	1	0	1	1	1	1	0	1	1	1	1	3.5	3.5	3.5	36.876	317		2	2	2	1	0.005059	0	3.5	3.5	3.5	3.5	17477000	0	4763700	1840800	15151000	485660	1248400	0	340260	131490	1082200	34690	0	2647500
H3BS72	5	1	1	1	0	1	1	1	1	0	1	1	1	1	0	1	1	1	1	3.5	3.5	3.5	47.118	400		1	2	1	1	4.4469e-05	0	3.5	3.5	3.5	3.5	22584000	0	8378800	4653000	5675900	3876500	1411500	0	523680	290820	354750	242280	0	3837900
O14974	11	4	4	4	0	2	1	1	2	0	2	1	1	2	0	2	1	1	2	4.5	4.5	4.5	115.28	1030		2	1	1	2	2.6284e-10	0	2.3	1.5	1.5	2.1	14947000	0	6990900	3961700	3994400	0	311390	0	145640	82535	83217	0	0	3096100
O94832	5	5	5	5	0	2	2	5	1	0	2	2	5	1	0	2	2	5	1	4.8	4.8	4.8	116.2	1006		2	2	5	1	9.1762e-12	0	1.9	1.8	4.8	1	53091000	0	30139000	4028900	10688000	1061100	856300	0	486110	64983	172390	17114	0	33687000
Q16643	7	8	8	8	0	7	2	8	6	0	7	2	8	6	0	7	2	8	6	12.2	12.2	12.2	71.428	649		9	3	9	7	1.5947e-29	0	9.7	4	12.2	9.6	212480000	0	72864000	17860000	68313000	53444000	7869700	0	2698700	661490	2530100	1979400	0	5762200
Q6ZMF1	1	1	1	1	0	1	1	1	1	0	1	1	1	1	0	1	1	1	1	3.9	3.9	3.9	35.259	309		1	1	1	1	0.010926	0	3.9	3.9	3.9	3.9	5622500	0	1413100	1922200	856850	1430300	351400	0	88319	120140	53553	89393	0	3506400
Q0ZGT2	4	1	1	1	0	1	1	1	1	0	1	1	1	1	0	1	1	1	1	1.6	1.6	1.6	80.657	675		1	1	1	1	0.0066422	0	1.6	1.6	1.6	1.6	21618000	0	5055400	5008500	2919900	8633800	745440	0	174320	172710	100690	297720	0	14725000
B4DR61	3	1	1	1	0	1	1	1	1	0	1	1	1	1	0	1	1	1	1	2.3	2.3	2.3	52.949	482		1	1	1	1	0.0042611	0	2.3	2.3	2.3	2.3	8007000	0	3513500	1804400	665300	2023800	500440	0	219590	112770	41581	126490	0	9757200
Q09666	5	7	7	7	0	7	1	0	1	0	7	1	0	1	0	7	1	0	1	2.1	2.1	2.1	629.09	5890		7	1		1	3.5073e-15	0	2.1	0.8	0	0.3	45736000	0	40012000	4314200	0	540300	121640	0	106410	11474	0	1437	0	7298700
Q53EL1	4	1	1	1	0	1	1	0	1	0	1	1	0	1	0	1	1	0	1	1.3	1.3	1.3	134.84	1164		1	1		1	0.023166	0	1.3	1.3	0	1.3	314810000	0	88866000	81842000	0	144100000	4497300	0	1269500	1169200	0	2058600	0	44420000
P05198	4	1	1	1	0	1	1	0	1	0	1	1	0	1	0	1	1	0	1	3.2	3.2	3.2	36.112	315		1	1		1	0.0033332	0	3.2	3.2	0	3.2	8971400	0	2367400	5783900	0	820060	407790	0	107610	262900	0	37275	0	4404300
Q5M9N0	1	1	1	1	0	1	1	0	1	0	1	1	0	1	0	1	1	0	1	0.9	0.9	0.9	127.14	1113		1	1		1	0.026462	0	0.9	0.9	0	0.9	12951000	0	4619000	5902900	0	2429300	182410	0	65057	83140	0	34215	0	1691800
P00492	3	2	2	2	0	1	1	0	1	0	1	1	0	1	0	1	1	0	1	11.5	11.5	11.5	24.579	218		1	1		1	0.00030779	0	5.5	6	0	5.5	10948000	0	2647500	3535100	0	4765400	842160	0	203650	271930	0	366570	0	6587600
P62140	18	2	2	2	0	2	1	0	1	0	2	1	0	1	0	2	1	0	1	5.8	5.8	5.8	37.186	327		2	1		1	0.00058597	0	5.8	3.1	0	3.1	12337000	0	9523400	1650000	0	1163200	725680	0	560200	97057	0	68421	0	2397900
H3BNX8	4	1	1	1	0	1	1	0	1	0	1	1	0	1	0	1	1	0	1	5.9	5.9	5.9	17.235	153		1	2		1	0.0054954	0	5.9	5.9	0	5.9	14431000	0	9150100	0	0	5280600	1202600	0	762510	0	0	440050	0	22767000
Q04721	11	5	5	5	0	2	3	5	0	0	2	3	5	0	0	2	3	5	0	2.7	2.7	2.7	265.4	2471		2	3	5		1.0701e-10	0	1.1	1.7	2.7	0	32736000	0	3332600	7257600	22146000	0	425150	0	43281	94255	287610	0	0	3466400
P13674	2	1	1	1	0	1	1	1	0	0	1	1	1	0	0	1	1	1	0	1.9	1.9	1.9	61.049	534		1	1	1		0.010819	0	1.9	1.9	1.9	0	5464200	0	1467200	1542800	2454200	0	202380	0	54342	57142	90895	0	0	2807000
Q59FF6	2	1	1	1	0	1	1	1	0	0	1	1	1	0	0	1	1	1	0	1	1	1	98.104	870		1	1	1		0.010372	0	1	1	1	0	12674000	0	5284500	5058700	2331300	0	269670	0	112440	107630	49602	0	0	13052000
P01563	8	7	7	1	0	2	1	5	0	0	2	1	5	0	0	0	0	1	0	38.3	38.3	6.9	21.55	188		2	1	6		7.7411e-47	0	12.2	4.3	26.1	0	558470000	0	304550000	1607100	252320000	0	50770000	0	27686000	146100	22938000	0	0	0
Q9UNS2	3	1	1	1	0	1	1	1	0	0	1	1	1	0	0	1	1	1	0	3.8	3.8	3.8	47.873	423		1	1	1		0.007922	0	3.8	3.8	3.8	0	102730000	0	46218000	31351000	25165000	0	4109400	0	1848700	1254000	1006600	0	0	20179000
Q9BTY2	1	3	3	3	0	1	1	3	0	0	1	1	3	0	0	1	1	3	0	6.6	6.6	6.6	54.066	467		1	1	3		1.9835e-06	0	1.9	1.9	6.6	0	37173000	0	1149900	1402500	34621000	0	1548900	0	47911	58436	1442500	0	0	8309400
U6FSN9	11	3	3	3	0	1	3	2	0	0	1	3	2	0	0	1	3	2	0	3.2	3.2	3.2	150.48	1331		1	3	2		5.1431e-07	0	1.1	3.2	2.1	0	24119000	0	4641500	14576000	4901400	0	325930	0	62723	196980	66235	0	0	4575700
Q4V328	4	1	1	1	0	1	1	1	0	0	1	1	1	0	0	1	1	1	0	1.2	1.2	1.2	95.988	841		1	1	1		0.013654	0	1.2	1.2	1.2	0	80568000	0	14779000	8616200	57173000	0	1714200	0	314450	183320	1216400	0	0	5219100
O00264	2	2	2	2	0	1	1	2	0	0	1	1	2	0	0	1	1	2	0	8.7	8.7	8.7	21.671	195		1	1	2		0.00036221	0	4.1	4.1	8.7	0	6145900	0	3128200	1596000	1421700	0	768240	0	391020	199500	177710	0	0	1401400
Q6QNB6	1	6	1	1	0	1	1	5	0	0	0	0	1	0	0	0	0	1	0	39	7.1	7.1	17.962	154				1		5.4355e-27	0	8.4	5.2	30.5	0	3944200	0	0	0	3944200	0	438250	0	0	0	438250	0	0	0
P04792	4	3	3	3	0	0	0	1	0	0	0	0	1	0	0	0	0	1	0	16.6	16.6	16.6	22.782	205				1		4.4151e-09	0	0	0	7.8	0	30145000	0	0	0	15561000	0	2153200	0	0	0	1111500	0	0	0
O00425	1	2	1	1	0	1	1	1	0	0	1	0	0	0	0	1	0	0	0	4	1.7	1.7	63.704	579		1				0.00014399	0	1.7	2.2	2.2	0	1051000	0	1051000	0	0	0	36240	0	36240	0	0	0	0	2615000
Q96AY3	8	1	1	1	0	1	0	1	1	0	1	0	1	1	0	1	0	1	1	1.5	1.5	1.5	64.244	582		1		1	1	0.0022637	0	1.5	0	1.5	1.5	7133800	0	1225100	0	5034500	874210	209820	0	36031	0	148070	25712	0	711340
Q14240	21	2	1	1	0	2	0	1	1	0	1	0	0	0	0	1	0	0	0	5.2	3.4	3.4	46.402	407		1				5.3072e-05	0	5.2	0	1.7	1.7	5741800	0	5741800	0	0	0	249640	0	249640	0	0	0	0	692820
O75223	5	2	2	2	0	2	0	1	1	0	2	0	1	1	0	2	0	1	1	11.7	11.7	11.7	21.007	188		2		1	1	0.001265	0	11.7	0	6.9	6.9	9314900	0	4282600	0	2351400	2680900	716530	0	329430	0	180870	206230	0	3428600
O14639	5	1	1	1	0	1	0	1	1	0	1	0	1	1	0	1	0	1	1	0.9	0.9	0.9	87.687	778		1		1	1	0.010857	0	0.9	0	0.9	0.9	18152000	0	12741000	0	1306800	1472300	349080	0	245030	0	25131	28313	0	1867200
P01591	4	2	2	2	0	1	0	1	1	0	1	0	1	1	0	1	0	1	1	13.8	13.8	13.8	18.098	159		1		1	1	7.1988e-06	0	7.5	0	7.5	7.5	16300000	0	2173300	0	2254800	4417600	2037400	0	271670	0	281840	552210	0	7237600
P06396	11	2	2	2	0	2	0	1	2	0	2	0	1	2	0	2	0	1	2	2.6	2.6	2.6	85.696	782		2		1	2	0.00021817	0	2.6	0	1.5	2.6	59764000	0	27451000	0	5471300	25386000	1757800	0	807370	0	160920	746650	0	3677800
B7Z9C0	6	3	1	1	0	2	0	1	2	0	1	0	0	0	0	1	0	0	0	3.6	1	1	92.331	805		1				2.1206e-08	0	2.7	0	1.7	2.6	0	0	0	0	0	0	0	0	0	0	0	0	0	0
P02668	1	1	1	1	0	1	0	1	1	0	1	0	1	1	0	1	0	1	1	6.5	6.5	6.5	18.974	169		1		1	2	0.0089544	0	6.5	0	6.5	6.5	11320000	0	715100	0	4522500	6082700	1617200	0	102160	0	646070	868960	0	1779300
Q6WKZ4	1	1	1	1	0	1	0	1	1	0	1	0	1	1	0	1	0	1	1	0.6	0.6	0.6	137.17	1283		1		1	1	0.012486	0	0.6	0	0.6	0.6	111350000	0	43039000	0	34152000	29247000	1953500	0	755080	0	599160	513110	0	5193300
P68366	1	4	1	1	0	4	0	2	3	0	1	0	0	0	0	1	0	0	0	10	2.2	2.2	49.924	448		1				2.2748e-15	0	10	0	3.8	7.8	6641400	0	6641400	0	0	0	316260	0	316260	0	0	0	0	801370
Q12792	2	1	1	1	0	1	0	1	1	0	1	0	1	1	0	1	0	1	1	3.7	3.7	3.7	40.282	350		1		1	1	0.015172	0	3.7	0	3.7	3.7	6627400	0	2699400	0	1840400	2087600	301250	0	122700	0	83655	94893	0	330400
Q8IWB9	4	1	1	1	0	0	1	0	1	0	0	1	0	1	0	0	1	0	1	0.9	0.9	0.9	125.3	1127			1		1	0.014225	0	0	0.9	0	0.9	69601000	0	0	4406500	0	65194000	1200000	0	0	75974	0	1124000	0	0
Q99967	2	1	1	1	0	0	1	0	1	0	0	1	0	1	0	0	1	0	1	4.4	4.4	4.4	28.496	270			1		1	0.0077649	0	0	4.4	0	4.4	13340000	0	0	1888200	0	11452000	2668000	0	0	377640	0	2290300	0	0
P25786	3	1	1	1	0	0	1	0	1	0	0	1	0	1	0	0	1	0	1	5.7	5.7	5.7	29.555	263			1		1	0.0049303	0	0	5.7	0	5.7	3728600	0	0	2080500	0	1648100	219330	0	0	122380	0	96949	0	0
B4DVQ8	1	1	1	1	0	0	1	0	1	0	0	1	0	1	0	0	1	0	1	6.7	6.7	6.7	15.677	134			1		1	0.0070429	0	0	6.7	0	6.7	71940000	0	0	51454000	0	20486000	10277000	0	0	7350600	0	2926600	0	0
U3KQV3	17	1	1	1	0	0	1	0	1	0	0	1	0	1	0	0	1	0	1	4.1	4.1	4.1	30.223	271			1		1	0.0091168	0	0	4.1	0	4.1	1684000	0	0	280860	0	1403100	129540	0	0	21604	0	107930	0	0
L8E7Z2	1	2	2	2	0	0	1	1	0	0	0	1	1	0	0	0	1	1	0	15.4	15.4	15.4	7.3896	65			1	1		0.00021517	0	0	15.4	13.8	0	36968000	0	0	5740100	31228000	0	7393600	0	0	1148000	6245600	0	0	0
Q5T9A4	8	2	2	2	0	0	1	2	0	0	0	1	2	0	0	0	1	2	0	2.9	2.9	2.9	72.572	648			1	2		0.00028813	0	0	1.5	2.9	0	4219800	0	0	1604500	2615300	0	124110	0	0	47191	76921	0	0	0
P02786	3	1	1	1	0	0	1	1	1	0	0	1	1	1	0	0	1	1	1	1.6	1.6	1.6	84.87	760			1	1	1	0.0045494	0	0	1.6	1.6	1.6	8718200	0	0	3804900	1834000	3079300	223540	0	0	97561	47027	78955	0	0
Q92598	8	2	2	2	0	0	1	1	0	0	0	1	1	0	0	0	1	1	0	2.2	2.2	2.2	96.864	858			1	1		0.00087428	0	0	1	1.2	0	0	0	0	0	0	0	0	0	0	0	0	0	0	0
H0Y8C6	9	1	1	1	0	1	1	0	0	0	1	1	0	0	0	1	1	0	0	0.9	0.9	0.9	123.75	1099		1	1			0.0064409	0	0.9	0.9	0	0	0	0	0	0	0	0	0	0	0	0	0	0	0	0
K4DI81	1	1	1	1	0	1	1	0	0	0	1	1	0	0	0	1	1	0	0	32	32	32	5.1169	50		1	1			0.0070062	0	32	32	0	0	72286000	0	26386000	45900000	0	0	24095000	0	8795300	15300000	0	0	0	20201000
P13073	5	1	1	1	0	1	1	0	0	0	1	1	0	0	0	1	1	0	0	7.1	7.1	7.1	19.576	169		1	1			0.0070364	0	7.1	7.1	0	0	5535100	0	3124500	2410600	0	0	503190	0	284040	219140	0	0	0	7414600
A8MU27	6	1	1	1	0	1	1	0	0	0	1	1	0	0	0	1	1	0	0	8.2	8.2	8.2	16.956	147		1	1			2.7518e-05	0	8.2	8.2	0	0	11924000	0	6359200	5564500	0	0	1703400	0	908450	794930	0	0	0	0
Q9C0D3	4	2	2	2	0	1	2	0	0	0	1	2	0	0	0	1	2	0	0	2.6	2.6	2.6	83.92	744		1	2			7.1371e-05	0	1.3	2.6	0	0	5124800	0	0	5124800	0	0	138510	0	0	138510	0	0	0	0
A0N5G5	3	2	1	1	0	0	0	1	2	0	0	0	0	1	0	0	0	0	1	22.9	15.3	15.3	12.766	118					1	3.0541e-71	0	0	0	7.6	22.9	68407000	0	0	0	0	68407000	9772500	0	0	0	0	9772500	0	0
B3KS44	1	1	1	1	0	0	0	1	1	0	0	0	1	1	0	0	0	1	1	6.2	6.2	6.2	23.134	195				1	1	0.014891	0	0	0	6.2	6.2	4952800	0	0	0	2390200	2562600	450260	0	0	0	217290	232960	0	0
P19474	1	2	2	2	0	0	0	2	1	0	0	0	2	1	0	0	0	2	1	4	4	4	54.169	475				2	2	1.688e-05	0	0	0	4	2.1	19642000	0	0	0	11863000	7779400	727490	0	0	0	439360	288130	0	0
P31151	2	1	1	1	0	0	0	1	1	0	0	0	1	1	0	0	0	1	1	12.9	12.9	12.9	11.471	101				1	1	0.014232	0	0	0	12.9	12.9	9902400	0	0	0	6700800	1484200	1414600	0	0	0	957260	212030	0	0
P13797	5	1	1	1	0	1	0	0	1	0	1	0	0	1	0	1	0	0	1	1.4	1.4	1.4	70.81	630		1			1	0.0043419	0	1.4	0	0	1.4	4689300	0	3619200	0	0	1070100	126740	0	97816	0	0	28921	0	8588500
Q86U42	1	1	1	1	0	1	0	0	1	0	1	0	0	1	0	1	0	0	1	5.2	5.2	5.2	32.749	306		1			1	4.3469e-18	0	5.2	0	0	5.2	8257200	0	5006600	0	0	3250700	688100	0	417220	0	0	270890	0	604110
Q9Y266	4	2	2	2	0	2	0	0	1	0	2	0	0	1	0	2	0	0	1	6	6	6	38.242	331		2			1	0.001023	0	6	0	0	3.3	5463800	0	2901000	0	0	2562800	260180	0	138140	0	0	122040	0	350040
Q01650	2	1	1	1	0	1	0	0	1	0	1	0	0	1	0	1	0	0	1	2	2	2	55.01	507		1			1	0.013152	0	2	0	0	2	0	0	0	0	0	0	0	0	0	0	0	0	0	0
Q9H1E3	1	1	1	1	0	1	0	0	1	0	1	0	0	1	0	1	0	0	1	3.7	3.7	3.7	27.296	243		1			1	0.010632	0	3.7	0	0	3.7	3906300	0	615420	0	0	3290900	390630	0	61542	0	0	329090	0	1531300
Q6IPX4	5	1	1	1	0	1	0	0	1	0	1	0	0	1	0	1	0	0	1	5.9	5.9	5.9	17.107	152		1			1	1.195e-05	0	5.9	0	0	5.9	8938100	0	7168200	0	0	1769800	993120	0	796470	0	0	196650	0	17836000
P30153	10	2	2	2	0	1	0	0	2	0	1	0	0	2	0	1	0	0	2	3.4	3.4	3.4	65.308	589		1			2	0.00015813	0	1.7	0	0	3.4	7157100	0	1906500	0	0	5250700	223660	0	59577	0	0	164080	0	6767900
B7Z3K9	10	3	3	3	0	1	0	0	2	0	1	0	0	2	0	1	0	0	2	8	8	8	48.408	451		1			2	4.7593e-26	0	2.2	0	0	5.8	87916000	0	0	0	0	87916000	3139900	0	0	0	0	3139900	0	0
F8VY72	1	1	1	1	0	1	0	0	1	0	1	0	0	1	0	1	0	0	1	13.5	13.5	13.5	6.0277	52		1			1	0.032087	0	13.5	0	0	13.5	41749000	0	37582000	0	0	4166200	13916000	0	12527000	0	0	1388700	0	4534800
I3L3D5	3	1	1	1	0	1	0	0	1	0	1	0	0	1	0	1	0	0	1	7.3	7.3	7.3	17.517	165		1			1	0.0085369	0	7.3	0	0	7.3	13492000	0	9283300	0	0	4208900	1927500	0	1326200	0	0	601270	0	1120200
P20073	7	1	1	1	0	1	0	0	1	0	1	0	0	1	0	1	0	0	1	2.3	2.3	2.3	52.739	488		1			1	0.013014	0	2.3	0	0	2.3	4385600	0	1596000	0	0	2789600	208840	0	76000	0	0	132840	0	3971200
P13929	5	2	2	2	0	1	0	0	2	0	1	0	0	2	0	1	0	0	2	4.4	4.4	4.4	46.986	434		1			2	4.0422e-06	0	1.8	0	0	4.4	27179000	0	1400700	0	0	25778000	1430500	0	73720	0	0	1356800	0	1647200
P18206	5	1	1	1	0	1	0	0	1	0	1	0	0	1	0	1	0	0	1	1.3	1.3	1.3	123.8	1134		1			1	0.0060941	0	1.3	0	0	1.3	5121700	0	1926800	0	0	3194900	68289	0	25691	0	0	42598	0	4794300
P23526	2	3	3	3	0	2	0	0	1	0	2	0	0	1	0	2	0	0	1	9	9	9	47.716	432		2			1	3.0035e-07	0	6.9	0	0	2.1	3780200	0	0	0	0	3780200	189010	0	0	0	0	189010	0	0
Q9ULG6	2	1	1	1	0	1	0	1	0	0	1	0	1	0	0	1	0	1	0	1.5	1.5	1.5	87.339	757		1		1		0.0016814	0	1.5	0	1.5	0	7548800	0	705180	0	6843600	0	222020	0	20741	0	201280	0	0	312310
L8E8C0	1	1	1	1	0	1	0	1	0	0	1	0	1	0	0	1	0	1	0	17.2	17.2	17.2	7.1673	64		1		1		0.011207	0	17.2	0	17.2	0	38465000	0	25969000	0	12497000	0	7693000	0	5193700	0	2499300	0	0	61625000
Q32P28	3	2	2	2	0	1	0	2	0	0	1	0	2	0	0	1	0	2	0	3.7	3.7	3.7	83.393	736		1		2		0.00018398	0	1.6	0	3.7	0	9073400	0	1381100	0	7692400	0	302450	0	46036	0	256410	0	0	1086300
Q96PI1	1	6	6	6	0	6	0	1	0	0	6	0	1	0	0	6	0	1	0	65.8	65.8	65.8	8.7931	79		6		1		9.5626e-14	0	65.8	0	11.4	0	43511000	0	38728000	0	4782400	0	5438900	0	4841100	0	597800	0	0	2915300
Q9NR48	1	1	1	1	0	1	0	1	0	0	1	0	1	0	0	1	0	1	0	0.4	0.4	0.4	332.79	2969		1		1		0.005289	0	0.4	0	0.4	0	0	0	0	0	0	0	0	0	0	0	0	0	0	0
O15143	2	1	1	1	0	1	0	1	0	0	1	0	1	0	0	1	0	1	0	3.5	3.5	3.5	40.949	372		1		1		0.0016939	0	3.5	0	3.5	0	4696300	0	2651200	0	2045100	0	260900	0	147290	0	113620	0	0	319900
P35611	11	2	2	2	0	1	0	1	0	0	1	0	1	0	0	1	0	1	0	2.7	2.7	2.7	80.954	737		1		1		0.00027916	0	1.4	0	1.4	0	0	0	0	0	0	0	0	0	0	0	0	0	0	0
O14929	1	1	1	1	0	1	0	1	0	0	1	0	1	0	0	1	0	1	0	3.1	3.1	3.1	49.512	419		1		1		0.0022952	0	3.1	0	3.1	0	5329800	0	3794500	0	1535200	0	333110	0	237160	0	95951	0	0	1680500
P23284	2	2	2	2	0	1	0	1	0	0	1	0	1	0	0	1	0	1	0	10.6	10.6	10.6	23.742	216		1		1		1.3395e-08	0	4.6	0	6	0	0	0	0	0	0	0	0	0	0	0	0	0	0	0
Q5BLP8	1	1	1	1	0	1	0	1	0	0	1	0	1	0	0	1	0	1	0	10.5	10.5	10.5	10.17	95		1		1		0.010727	0	10.5	0	10.5	0	8898600	0	1375000	0	7523600	0	1271200	0	196430	0	1074800	0	0	608960
P78560	4	1	1	1	0	0	1	0	0	0	0	1	0	0	0	0	1	0	0	7.5	7.5	7.5	22.745	199			1			0.016688	0	0	7.5	0	0	2512100	0	0	2512100	0	0	279120	0	0	279120	0	0	0	0
Q5H9N4	18	3	3	3	0	0	1	0	0	0	0	1	0	0	0	0	1	0	0	9.9	9.9	9.9	34.778	303			1			2.4974e-06	0	0	3.3	0	0	22875000	0	0	7382900	0	0	1204000	0	0	388570	0	0	0	0
Q9UNZ2	8	2	2	2	0	0	1	0	0	0	0	1	0	0	0	0	1	0	0	5.1	5.1	5.1	40.572	370			1			0.00046949	0	0	1.9	0	0	2399700	0	0	0	0	0	109080	0	0	0	0	0	0	0
O75342	1	1	1	1	0	0	1	0	0	0	0	1	0	0	0	0	1	0	0	1.7	1.7	1.7	80.355	701			1			0.0046842	0	0	1.7	0	0	0	0	0	0	0	0	0	0	0	0	0	0	0	0
P28482	3	1	1	1	0	0	1	0	0	0	0	1	0	0	0	0	1	0	0	3.9	3.9	3.9	41.389	360			1			0.0042049	0	0	3.9	0	0	1916200	0	0	1916200	0	0	87101	0	0	87101	0	0	0	0
P07339	10	2	2	2	0	0	2	0	0	0	0	2	0	0	0	0	2	0	0	3.6	3.6	3.6	44.552	412			2			0.00097191	0	0	3.6	0	0	0	0	0	0	0	0	0	0	0	0	0	0	0	0
P06703	3	1	1	1	0	0	1	0	0	0	0	1	0	0	0	0	1	0	0	7.8	7.8	7.8	10.18	90			1			0.034538	0	0	7.8	0	0	6506100	0	0	6506100	0	0	1301200	0	0	1301200	0	0	0	0
Q86X52	2	1	1	1	0	0	1	0	0	0	0	1	0	0	0	0	1	0	0	1.2	1.2	1.2	91.783	802			1			0.01294	0	0	1.2	0	0	2165000	0	0	2165000	0	0	49205	0	0	49205	0	0	0	0
J3KR72	9	1	1	1	0	0	1	0	0	0	0	1	0	0	0	0	1	0	0	2	2	2	78.948	734			1			0.012854	0	0	2	0	0	12007000	0	0	12007000	0	0	292850	0	0	292850	0	0	0	0
L0R5B9	1	1	1	1	0	0	1	0	0	0	0	1	0	0	0	0	1	0	0	22.4	22.4	22.4	9.4963	76			1			0.0048699	0	0	22.4	0	0	0	0	0	0	0	0	0	0	0	0	0	0	0	0
Q6UWP8	1	1	1	1	0	0	1	0	0	0	0	1	0	0	0	0	1	0	0	3.1	3.1	3.1	60.54	590			1			0.00047931	0	0	3.1	0	0	4959400	0	0	4959400	0	0	154980	0	0	154980	0	0	0	0
Q8N4B1	2	1	1	1	0	0	1	0	0	0	0	1	0	0	0	0	1	0	0	4	4	4	27.215	249			1			0.011262	0	0	4	0	0	6995100	0	0	6995100	0	0	582920	0	0	582920	0	0	0	0
F8W8D9	1	1	1	1	0	0	1	0	0	0	0	1	0	0	0	0	1	0	0	4.6	4.6	4.6	19.649	175			1			0.028213	0	0	4.6	0	0	23156000	0	0	23156000	0	0	2105100	0	0	2105100	0	0	0	0
U4PSC4	3	1	1	1	0	0	1	0	0	0	0	1	0	0	0	0	1	0	0	4	4	4	35.335	322			1			0.01439	0	0	4	0	0	44075000	0	0	44075000	0	0	2754700	0	0	2754700	0	0	0	0
B9A6L1	1	1	1	1	0	0	1	0	0	0	0	1	0	0	0	0	1	0	0	1.6	1.6	1.6	49.929	444			1			0.022874	0	0	1.6	0	0	0	0	0	0	0	0	0	0	0	0	0	0	0	0
L8ECN3	1	1	1	1	0	0	1	0	0	0	0	1	0	0	0	0	1	0	0	33.3	33.3	33.3	5.2657	45			1			0.012469	0	0	33.3	0	0	3104100	0	0	3104100	0	0	1034700	0	0	1034700	0	0	0	0
A0A126	1	1	1	1	0	0	1	0	0	0	0	1	0	0	0	0	1	0	0	0.7	0.7	0.7	141.34	1227			1			0.01364	0	0	0.7	0	0	2091300	0	0	2091300	0	0	28261	0	0	28261	0	0	0	0
Q6ZVX7	1	2	2	2	0	0	2	0	0	0	0	2	0	0	0	0	2	0	0	8	8	8	30.847	275			2			0.00025975	0	0	8	0	0	8975200	0	0	8975200	0	0	747940	0	0	747940	0	0	0	0
O75874	8	1	1	1	0	0	1	0	0	0	0	1	0	0	0	0	1	0	0	3.1	3.1	3.1	46.659	414			1			0.0030206	0	0	3.1	0	0	1930800	0	0	1930800	0	0	77231	0	0	77231	0	0	0	0
A1A5B4	2	1	1	1	0	0	1	0	0	0	0	1	0	0	0	0	1	0	0	1	1	1	90.332	782			1			0.019205	0	0	1	0	0	2056900	0	0	2056900	0	0	70926	0	0	70926	0	0	0	0
P62820	5	1	1	1	0	0	1	0	0	0	0	1	0	0	0	0	1	0	0	5.9	5.9	5.9	22.677	205			1			0.0005486	0	0	5.9	0	0	1917100	0	0	1917100	0	0	127810	0	0	127810	0	0	0	0
Q15517	7	1	1	1	0	0	1	0	0	0	0	1	0	0	0	0	1	0	0	3.4	3.4	3.4	51.522	529			1			0.015159	0	0	3.4	0	0	6722200	0	0	6722200	0	0	448150	0	0	448150	0	0	0	0
O75844	2	1	1	1	0	0	1	0	0	0	0	1	0	0	0	0	1	0	0	2.3	2.3	2.3	54.812	475			1			0.0027412	0	0	2.3	0	0	3100600	0	0	3100600	0	0	163190	0	0	163190	0	0	0	0
H3BN98	9	1	1	1	0	0	1	0	0	0	0	1	0	0	0	0	1	0	0	3.8	3.8	3.8	27.168	237			1			0.0045476	0	0	3.8	0	0	3554100	0	0	3554100	0	0	394900	0	0	394900	0	0	0	0
O14818	4	1	1	1	0	0	1	0	0	0	0	1	0	0	0	0	1	0	0	3.6	3.6	3.6	27.887	248			1			0.0062351	0	0	3.6	0	0	0	0	0	0	0	0	0	0	0	0	0	0	0	0
F5H5E6	1	1	1	1	0	0	1	0	0	0	0	1	0	0	0	0	1	0	0	21.4	21.4	21.4	6.5843	56			1			0.0050593	0	0	21.4	0	0	48364000	0	0	48364000	0	0	24182000	0	0	24182000	0	0	0	0
Q9NYL9	2	1	1	1	0	0	1	0	0	0	0	1	0	0	0	0	1	0	0	3.4	3.4	3.4	39.594	352			1			0.0074829	0	0	3.4	0	0	5156000	0	0	5156000	0	0	271370	0	0	271370	0	0	0	0
Q9BRA2	5	2	2	2	0	0	0	0	2	0	0	0	0	2	0	0	0	0	2	18.7	18.7	18.7	13.941	123					2	0.00062581	0	0	0	0	18.7	0	0	0	0	0	0	0	0	0	0	0	0	0	0
D6RCQ1	2	1	1	1	0	0	0	0	1	0	0	0	0	1	0	0	0	0	1	8.5	8.5	8.5	22.241	201					1	0.0085274	0	0	0	0	8.5	1538100	0	0	0	0	1538100	192270	0	0	0	0	192270	0	0
P09429	8	1	1	1	0	0	0	0	1	0	0	0	0	1	0	0	0	0	1	6	6	6	24.893	215					1	6.5033e-05	0	0	0	0	6	6739800	0	0	0	0	6739800	1123300	0	0	0	0	1123300	0	0
D3DUW5	5	1	1	1	0	0	0	0	1	0	0	0	0	1	0	0	0	0	1	0.9	0.9	0.9	87.811	789					1	0.021566	0	0	0	0	0.9	30297000	0	0	0	0	30297000	594060	0	0	0	0	594060	0	0
Q96CT7	2	1	1	1	0	0	0	0	1	0	0	0	0	1	0	0	0	0	1	4.5	4.5	4.5	25.835	223					1	0.016968	0	0	0	0	4.5	0	0	0	0	0	0	0	0	0	0	0	0	0	0
A0A193	3	2	2	2	0	0	0	0	2	0	0	0	0	2	0	0	0	0	2	14.5	14.5	14.5	14.481	131					3	1.8769e-09	0	0	0	0	14.5	25548000	0	0	0	0	25548000	4258000	0	0	0	0	4258000	0	0
P07451	5	2	2	2	0	0	0	0	2	0	0	0	0	2	0	0	0	0	2	8.5	8.5	8.5	29.557	260					2	2.5733e-05	0	0	0	0	8.5	24109000	0	0	0	0	24109000	1607300	0	0	0	0	1607300	0	0
A0A109	1	1	1	1	0	0	0	0	1	0	0	0	0	1	0	0	0	0	1	17	17	17	11.376	106					1	1.094e-06	0	0	0	0	17	12143000	0	0	0	0	12143000	4047500	0	0	0	0	4047500	0	0
L8E820	1	1	1	1	0	0	0	0	1	0	0	0	0	1	0	0	0	0	1	34.9	34.9	34.9	4.8457	43					1	0.013463	0	0	0	0	34.9	0	0	0	0	0	0	0	0	0	0	0	0	0	0
E7ESL5	1	1	1	1	0	0	0	0	1	0	0	0	0	1	0	0	0	0	1	7.4	7.4	7.4	11.275	108					1	0.015593	0	0	0	0	7.4	0	0	0	0	0	0	0	0	0	0	0	0	0	0
P54578	5	1	1	1	0	0	0	0	1	0	0	0	0	1	0	0	0	0	1	2	2	2	56.068	494					1	0.014315	0	0	0	0	2	0	0	0	0	0	0	0	0	0	0	0	0	0	0
H0YBF3	1	1	1	1	0	0	0	0	1	0	0	0	0	1	0	0	0	0	1	20	20	20	11.518	100					1	0.0075584	0	0	0	0	20	4190900	0	0	0	0	2215900	1397000	0	0	0	0	738640	0	0
Q8N7G1	4	1	1	1	0	0	0	0	1	0	0	0	0	1	0	0	0	0	1	3.4	3.4	3.4	32.551	293					1	0.012013	0	0	0	0	3.4	0	0	0	0	0	0	0	0	0	0	0	0	0	0
H3BPK4	5	1	1	1	0	0	0	0	1	0	0	0	0	1	0	0	0	0	1	5	5	5	22.007	199					1	0.014445	0	0	0	0	5	2485300	0	0	0	0	2485300	191180	0	0	0	0	191180	0	0
P16520	23	1	1	1	0	0	0	0	1	0	0	0	0	1	0	0	0	0	1	2.9	2.9	2.9	37.221	340					1	0.0058821	0	0	0	0	2.9	0	0	0	0	0	0	0	0	0	0	0	0	0	0
P01602	2	2	2	2	0	0	0	0	2	0	0	0	0	2	0	0	0	0	2	24.8	24.8	24.8	12.781	117					3	7.5161e-07	0	0	0	0	24.8	52778000	0	0	0	0	52778000	13194000	0	0	0	0	13194000	0	0
L8E9I9	1	1	1	1	0	0	0	0	1	0	0	0	0	1	0	0	0	0	1	3.9	3.9	3.9	36.087	309					1	0.002053	0	0	0	0	3.9	0	0	0	0	0	0	0	0	0	0	0	0	0	0
P68036	3	1	1	1	0	0	0	0	1	0	0	0	0	1	0	0	0	0	1	5.8	5.8	5.8	17.861	154					1	0.014862	0	0	0	0	5.8	0	0	0	0	0	0	0	0	0	0	0	0	0	0
P30048	2	1	1	1	0	0	0	0	1	0	0	0	0	1	0	0	0	0	1	4.3	4.3	4.3	27.692	256					1	1.3989e-07	0	0	0	0	4.3	6428300	0	0	0	0	6428300	428550	0	0	0	0	428550	0	0
P40925	4	1	1	1	0	0	0	0	1	0	0	0	0	1	0	0	0	0	1	3.6	3.6	3.6	36.426	334					1	1.0534e-05	0	0	0	0	3.6	12664000	0	0	0	0	12664000	844250	0	0	0	0	844250	0	0
Q9Y490	1	1	1	1	0	0	0	0	1	0	0	0	0	1	0	0	0	0	1	0.6	0.6	0.6	269.76	2541					1	0.011812	0	0	0	0	0.6	34194000	0	0	0	0	34194000	257100	0	0	0	0	257100	0	0
A0A068	3	1	1	1	0	0	0	0	1	0	0	0	0	1	0	0	0	0	1	10.7	10.7	10.7	13.428	122					1	4.1148e-16	0	0	0	0	10.7	0	0	0	0	0	0	0	0	0	0	0	0	0	0
W8D4Z3	1	1	1	1	0	0	0	0	1	0	0	0	0	1	0	0	0	0	1	23.5	23.5	23.5	10.697	98					1	0.0052444	0	0	0	0	23.5	0	0	0	0	0	0	0	0	0	0	0	0	0	0
P11217	10	2	2	2	0	0	0	0	2	0	0	0	0	2	0	0	0	0	2	2.7	2.7	2.7	97.091	842					2	1.4332e-11	0	0	0	0	2.7	0	0	0	0	0	0	0	0	0	0	0	0	0	0
Q16799	6	1	1	1	0	0	0	0	1	0	0	0	0	1	0	0	0	0	1	1	1	1	83.617	776					1	0.015634	0	0	0	0	1	0	0	0	0	0	0	0	0	0	0	0	0	0	0
P06312	5	2	2	2	0	0	0	0	2	0	0	0	0	2	0	0	0	0	2	22.3	22.3	22.3	13.38	121					2	3.7107e-13	0	0	0	0	22.3	19276000	0	0	0	0	19276000	4819000	0	0	0	0	4819000	0	0
P50452	5	1	1	1	0	0	0	0	1	0	0	0	0	1	0	0	0	0	1	3.5	3.5	3.5	42.766	374					1	0.011348	0	0	0	0	3.5	192550000	0	0	0	0	192550000	9168900	0	0	0	0	9168900	0	0
Q5NV90	2	2	2	1	0	0	0	0	2	0	0	0	0	2	0	0	0	0	1	29.9	29.9	19.6	10.405	97					2	6.846e-27	0	0	0	0	29.9	57284000	0	0	0	0	57284000	11457000	0	0	0	0	11457000	0	0
L8EAB4	1	1	1	1	0	0	0	0	1	0	0	0	0	1	0	0	0	0	1	31.4	31.4	31.4	8.0857	70					1	0.0070014	0	0	0	0	31.4	0	0	0	0	0	0	0	0	0	0	0	0	0	0
Q5W041	1	1	1	1	0	0	0	0	1	0	0	0	0	1	0	0	0	0	1	0.8	0.8	0.8	96.404	872					1	0.010881	0	0	0	0	0.8	7940100	0	0	0	0	7940100	165420	0	0	0	0	165420	0	0
A4D2P0	12	1	1	1	0	0	0	0	1	0	0	0	0	1	0	0	0	0	1	4.7	4.7	4.7	23.467	211					1	0.010429	0	0	0	0	4.7	0	0	0	0	0	0	0	0	0	0	0	0	0	0
P45378	6	1	1	1	0	0	0	0	1	0	0	0	0	1	0	0	0	0	1	5.6	5.6	5.6	31.824	269					1	0.0014827	0	0	0	0	5.6	0	0	0	0	0	0	0	0	0	0	0	0	0	0
P00367	10	1	1	1	0	0	0	0	1	0	0	0	0	1	0	0	0	0	1	2.9	2.9	2.9	61.397	558					1	0.00069335	0	0	0	0	2.9	4045500	0	0	0	0	4045500	122590	0	0	0	0	122590	0	0
O95202	2	1	1	1	0	0	0	0	1	0	0	0	0	1	0	0	0	0	1	1.6	1.6	1.6	83.353	739					1	0.0099708	0	0	0	0	1.6	1704400	0	0	0	0	1704400	43704	0	0	0	0	43704	0	0
P0DN79	6	1	1	1	0	0	0	0	1	0	0	0	0	1	0	0	0	0	1	1.8	1.8	1.8	60.586	551					1	0.014987	0	0	0	0	1.8	1460400	0	0	0	0	1460400	56170	0	0	0	0	56170	0	0
Q9H773	1	1	1	1	0	0	0	0	1	0	0	0	0	1	0	0	0	0	1	7.6	7.6	7.6	18.681	170					1	0.00035739	0	0	0	0	7.6	0	0	0	0	0	0	0	0	0	0	0	0	0	0
P30086	4	1	1	1	0	0	0	0	1	0	0	0	0	1	0	0	0	0	1	7.5	7.5	7.5	21.057	187					1	8.9209e-11	0	0	0	0	7.5	7847400	0	0	0	0	7847400	784740	0	0	0	0	784740	0	0
P38117	1	1	1	1	0	0	0	0	1	0	0	0	0	1	0	0	0	0	1	3.9	3.9	3.9	27.843	255					1	0.00030228	0	0	0	0	3.9	0	0	0	0	0	0	0	0	0	0	0	0	0	0
Q96SB0	3	2	2	2	0	0	0	0	2	0	0	0	0	2	0	0	0	0	2	25.9	25.9	25.9	11.594	108					2	5.4652e-06	0	0	0	0	25.9	25850000	0	0	0	0	25850000	4308400	0	0	0	0	4308400	0	0
P01624	7	2	2	2	0	0	0	0	2	0	0	0	0	2	0	0	0	0	2	23.5	23.5	23.5	12.496	115					2	2.6299e-84	0	0	0	0	23.5	73906000	0	0	0	0	73906000	24635000	0	0	0	0	24635000	0	0
O95433	5	2	2	2	0	0	0	0	2	0	0	0	0	2	0	0	0	0	2	6.2	6.2	6.2	38.274	338					2	0.00010682	0	0	0	0	6.2	6033800	0	0	0	0	6033800	301690	0	0	0	0	301690	0	0
A2J1M8	1	1	1	1	0	0	0	0	1	0	0	0	0	1	0	0	0	0	1	13.7	13.7	13.7	10.685	95					1	2.6031e-10	0	0	0	0	13.7	9751600	0	0	0	0	9751600	1393100	0	0	0	0	1393100	0	0
O14737	4	1	1	1	0	0	0	0	1	0	0	0	0	1	0	0	0	0	1	7.2	7.2	7.2	14.285	125					1	0.014141	0	0	0	0	7.2	1639600	0	0	0	0	1639600	163960	0	0	0	0	163960	0	0
Q15046	3	1	1	1	0	0	0	0	1	0	0	0	0	1	0	0	0	0	1	1.5	1.5	1.5	68.047	597					1	0.012088	0	0	0	0	1.5	0	0	0	0	0	0	0	0	0	0	0	0	0	0
Q53F40	2	1	1	1	0	0	0	0	1	0	0	0	0	1	0	0	0	0	1	1.4	1.4	1.4	70.275	627					1	0.0078562	0	0	0	0	1.4	15995000	0	0	0	0	15995000	444320	0	0	0	0	444320	0	0
Q9HCC1	1	1	1	1	0	0	0	0	1	0	0	0	0	1	0	0	0	0	1	17	17	17	12.243	112					1	1.0997e-22	0	0	0	0	17	6493000	0	0	0	0	6493000	1082200	0	0	0	0	1082200	0	0
Q9UNE7	2	1	1	1	0	0	0	1	0	0	0	0	1	0	0	0	0	1	0	3.3	3.3	3.3	34.856	303				1		0.011234	0	0	0	3.3	0	0	0	0	0	0	0	0	0	0	0	0	0	0	0
L8EAT8	1	1	1	1	0	0	0	1	0	0	0	0	1	0	0	0	0	1	0	33.9	33.9	33.9	6.4447	56				1		0.00091947	0	0	0	33.9	0	0	0	0	0	0	0	0	0	0	0	0	0	0	0
Q8TCT9	5	1	1	1	0	0	0	1	0	0	0	0	1	0	0	0	0	1	0	3.2	3.2	3.2	41.488	377				1		0.013962	0	0	0	3.2	0	3876200	0	0	0	3876200	0	242260	0	0	0	242260	0	0	0
P00450	12	10	10	10	0	0	0	10	0	0	0	0	10	0	0	0	0	10	0	18.5	18.5	18.5	122.2	1065				12		4.5239e-147	0	0	0	18.5	0	340790000	0	0	0	340790000	0	7250800	0	0	0	7250800	0	0	0
Q9UBS4	3	1	1	1	0	0	0	1	0	0	0	0	1	0	0	0	0	1	0	3.1	3.1	3.1	40.513	358				1		0.0078545	0	0	0	3.1	0	2941700	0	0	0	2941700	0	183860	0	0	0	183860	0	0	0
P01008	5	2	2	2	0	0	0	2	0	0	0	0	2	0	0	0	0	2	0	8.2	8.2	8.2	52.602	464				3		9.6474e-53	0	0	0	8.2	0	100300000	0	0	0	100300000	0	3714900	0	0	0	3714900	0	0	0
P02751	22	10	10	10	0	0	0	10	0	0	0	0	10	0	0	0	0	10	0	8.6	8.6	8.6	262.62	2386				10		8.1919e-115	0	0	0	8.6	0	302400000	0	0	0	302400000	0	2994000	0	0	0	2994000	0	0	0
B1AHL2	5	1	1	1	0	0	0	1	0	0	0	0	1	0	0	0	0	1	0	1.5	1.5	1.5	78.329	721				1		0.0052669	0	0	0	1.5	0	0	0	0	0	0	0	0	0	0	0	0	0	0	0
L8EAJ9	1	1	1	1	0	0	0	1	0	0	0	0	1	0	0	0	0	1	0	52.5	52.5	52.5	4.5231	40				1		0.011129	0	0	0	52.5	0	4394200	0	0	0	4394200	0	4394200	0	0	0	4394200	0	0	0
P07358	7	1	1	1	0	0	0	1	0	0	0	0	1	0	0	0	0	1	0	2	2	2	67.046	591				1		5.6256e-24	0	0	0	2	0	17697000	0	0	0	17697000	0	632020	0	0	0	632020	0	0	0
D6REJ2	1	1	1	1	0	0	0	1	0	0	0	0	1	0	0	0	0	1	0	3.9	3.9	3.9	38.495	356				1		0.0017869	0	0	0	3.9	0	0	0	0	0	0	0	0	0	0	0	0	0	0	0
P02775	4	2	2	2	0	0	0	2	0	0	0	0	2	0	0	0	0	2	0	22.7	22.7	22.7	13.894	128				2		5.9327e-05	0	0	0	22.7	0	20353000	0	0	0	20353000	0	2544100	0	0	0	2544100	0	0	0
D3DR24	4	1	1	1	0	0	0	1	0	0	0	0	1	0	0	0	0	1	0	1.4	1.4	1.4	83.716	731				1		0.013731	0	0	0	1.4	0	2946900	0	0	0	2946900	0	81859	0	0	0	81859	0	0	0
P39656	4	1	1	1	0	0	0	1	0	0	0	0	1	0	0	0	0	1	0	2.4	2.4	2.4	50.8	456				1		0.0045189	0	0	0	2.4	0	4442200	0	0	0	4442200	0	193140	0	0	0	193140	0	0	0
P02649	7	1	1	1	0	0	0	1	0	0	0	0	1	0	0	0	0	1	0	7.3	7.3	7.3	36.154	317				2		3.0587e-172	0	0	0	7.3	0	86682000	0	0	0	86682000	0	3940100	0	0	0	3940100	0	0	0
L8ECA4	1	1	1	1	0	0	0	1	0	0	0	0	1	0	0	0	0	1	0	46	46	46	5.7017	50				1		0.01136	0	0	0	46	0	17314000	0	0	0	17314000	0	8657200	0	0	0	8657200	0	0	0
P07357	2	1	1	1	0	0	0	1	0	0	0	0	1	0	0	0	0	1	0	4.3	4.3	4.3	65.163	584				1		5.6606e-116	0	0	0	4.3	0	36552000	0	0	0	36552000	0	1462100	0	0	0	1462100	0	0	0
P43652	1	1	1	1	0	0	0	1	0	0	0	0	1	0	0	0	0	1	0	4.3	4.3	4.3	69.068	599				2		2.5719e-23	0	0	0	4.3	0	39548000	0	0	0	39548000	0	1068900	0	0	0	1068900	0	0	0
P29622	3	1	1	1	0	0	0	1	0	0	0	0	1	0	0	0	0	1	0	3.5	3.5	3.5	48.541	427				1		8.6985e-06	0	0	0	3.5	0	7928100	0	0	0	7928100	0	360370	0	0	0	360370	0	0	0
P51884	2	1	1	1	0	0	0	1	0	0	0	0	1	0	0	0	0	1	0	4.1	4.1	4.1	38.429	338				1		0.00027746	0	0	0	4.1	0	9954700	0	0	0	9954700	0	622170	0	0	0	622170	0	0	0
L8E9U3	1	1	1	1	0	0	0	1	0	0	0	0	1	0	0	0	0	1	0	14.3	14.3	14.3	11.02	98				1		0.0087007	0	0	0	14.3	0	15500000	0	0	0	13991000	0	3875100	0	0	0	3497700	0	0	0
P05543	1	1	1	1	0	0	0	1	0	0	0	0	1	0	0	0	0	1	0	3.6	3.6	3.6	46.324	415				1		0.00018301	0	0	0	3.6	0	8846100	0	0	0	8846100	0	402100	0	0	0	402100	0	0	0
O75636	3	1	1	1	0	0	0	1	0	0	0	0	1	0	0	0	0	1	0	7	7	7	32.903	299				1		4.3084e-42	0	0	0	7	0	35417000	0	0	0	35417000	0	2213600	0	0	0	2213600	0	0	0
P08603	7	4	4	4	0	0	0	4	0	0	0	0	4	0	0	0	0	4	0	5.5	5.5	5.5	139.09	1231				5		4.6976e-39	0	0	0	5.5	0	114950000	0	0	0	114950000	0	1884400	0	0	0	1884400	0	0	0
P06280	3	1	1	1	0	0	0	1	0	0	0	0	1	0	0	0	0	1	0	2.8	2.8	2.8	48.766	429				1		0.0097882	0	0	0	2.8	0	3788700	0	0	0	3788700	0	140320	0	0	0	140320	0	0	0
Q02809	4	1	1	1	0	0	0	1	0
L8EC82	1	1	1	1	0	0	0	1	0	0	0	0	1	0	0	0	0	1	0	53.7	53.7	53.7	4.9724	41				1		0.0070014	0	0	0	53.7	0	0	0	0	0	0	0	0	0	0	0	0	0	0	0
Q9BY41	5	1	1	1	0	0	0	1	0	0	0	0	1	0	0	0	0	1	0	2.7	2.7	2.7	41.757	377				1		0.012538	0	0	0	2.7	0	0	0	0	0	0	0	0	0	0	0	0	0	0	0
Q13217	3	1	1	1	0	0	0	1	0	0	0	0	1	0	0	0	0	1	0	2	2	2	57.579	504				1		0.00024025	0	0	0	2	0	0	0	0	0	0	0	0	0	0	0	0	0	0	0
P06727	2	2	2	2	0	0	0	2	0	0	0	0	2	0	0	0	0	2	0	8.6	8.6	8.6	45.398	396				2		6.2108e-37	0	0	0	8.6	0	38878000	0	0	0	38878000	0	1495300	0	0	0	1495300	0	0	0
B4DPQ0	12	2	2	2	0	0	0	2	0	0	0	0	2	0	0	0	0	2	0	6	6	6	81.889	719				2		4.6095e-23	0	0	0	6	0	23740000	0	0	0	23740000	0	608720	0	0	0	608720	0	0	0
P50454	11	1	1	1	0	0	0	1	0	0	0	0	1	0	0	0	0	1	0	3.1	3.1	3.1	46.44	418				1		0.0015148	0	0	0	3.1	0	2816100	0	0	0	2816100	0	122440	0	0	0	122440	0	0	0
Q8IXB1	6	1	1	1	0	0	0	1	0	0	0	0	1	0	0	0	0	1	0	1.4	1.4	1.4	91.079	793				1		0.012317	0	0	0	1.4	0	0	0	0	0	0	0	0	0	0	0	0	0	0	0
D6RF35	7	4	4	4	0	0	0	4	0	0	0	0	4	0	0	0	0	4	0	15.3	15.3	15.3	53.02	476				4		1.0632e-20	0	0	0	15.3	0	161810000	0	0	0	161810000	0	5579500	0	0	0	5579500	0	0	0
B4DRF2	10	2	2	2	0	0	0	2	0	0	0	0	2	0	0	0	0	2	0	6.4	6.4	6.4	66.695	591				2		8.7462e-52	0	0	0	6.4	0	34387000	0	0	0	34387000	0	1074600	0	0	0	1074600	0	0	0
P04217	5	1	1	1	0	0	0	1	0	0	0	0	1	0	0	0	0	1	0	3.8	3.8	3.8	54.253	495				2		1.7029e-32	0	0	0	3.8	0	72663000	0	0	0	72663000	0	4274300	0	0	0	4274300	0	0	0
Q96HE7	3	1	1	1	0	0	0	1	0	0	0	0	1	0	0	0	0	1	0	3	3	3	54.392	468				1		1.1654e-08	0	0	0	3	0	0	0	0	0	0	0	0	0	0	0	0	0	0	0
B4E1Z4	19	4	4	4	0	0	0	4	0	0	0	0	4	0	0	0	0	4	0	7.1	7.1	7.1	140.94	1266				6		3.0023e-86	0	0	0	7.1	0	201670000	0	0	0	201670000	0	3102600	0	0	0	3102600	0	0	0
P04004	2	1	1	1	0	0	0	1	0	0	0	0	1	0	0	0	0	1	0	3.1	3.1	3.1	54.305	478				1		0.00065562	0	0	0	3.1	0	14157000	0	0	0	14157000	0	589890	0	0	0	589890	0	0	0
O75154	3	1	1	1	0	0	0	1	0	0	0	0	1	0	0	0	0	1	0	1.2	1.2	1.2	82.439	756				1		0.0069209	0	0	0	1.2	0	4160400	0	0	0	4160400	0	154090	0	0	0	154090	0	0	0
P19827	7	6	6	6	0	0	0	6	0	0	0	0	6	0	0	0	0	6	0	11.9	11.9	11.9	101.39	911				6		9.688e-94	0	0	0	11.9	0	267510000	0	0	0	267510000	0	7039600	0	0	0	7039600	0	0	0
P02790	3	8	8	8	0	0	0	8	0	0	0	0	8	0	0	0	0	8	0	27.9	27.9	27.9	51.676	462				11		0	0	0	0	27.9	0	632800000	0	0	0	632800000	0	27513000	0	0	0	27513000	0	0	0
A8K878	2	3	3	3	0	0	0	3	0	0	0	0	3	0	0	0	0	3	0	15.1	15.1	15.1	21.143	185				3		8.9904e-10	0	0	0	15.1	0	51113000	0	0	0	51113000	0	5111300	0	0	0	5111300	0	0	0
Q96PD5	1	1	1	1	0	0	0	1	0	0	0	0	1	0	0	0	0	1	0	4.7	4.7	4.7	62.216	576				1		5.5986e-06	0	0	0	4.7	0	18260000	0	0	0	18260000	0	730390	0	0	0	730390	0	0	0
L8EBE2	1	1	1	1	0	0	0	1	0	0	0	0	1	0	0	0	0	1	0	43.5	43.5	43.5	5.6439	46				1		0.0058112	0	0	0	43.5	0	0	0	0	0	0	0	0	0	0	0	0	0	0	0
C9JF17	4	1	1	1	0	0	0	1	0	0	0	0	1	0	0	0	0	1	0	3.3	3.3	3.3	24.158	215				1		0.0076552	0	0	0	3.3	0	0	0	0	0	0	0	0	0	0	0	0	0	0	0
P20333	3	1	1	1	0	0	0	1	0	0	0	0	1	0	0	0	0	1	0	2.8	2.8	2.8	48.291	461				1		0.003842	0	0	0	2.8	0	44756000	0	0	0	44756000	0	2983700	0	0	0	2983700	0	0	0
O75718	7	1	1	1	0	0	0	1	0	0	0	0	1	0	0	0	0	1	0	3.2	3.2	3.2	46.561	401				1		0.014145	0	0	0	3.2	0	2125400	0	0	0	2125400	0	85016	0	0	0	85016	0	0	0
P06702	2	1	1	1	0	0	0	1	0	0	0	0	1	0	0	0	0	1	0	11.4	11.4	11.4	13.242	114				1		0.0011992	0	0	0	11.4	0	4789400	0	0	0	4789400	0	598680	0	0	0	598680	0	0	0
P10909	3	1	1	1	0	0	0	1	0	0	0	0	1	0	0	0	0	1	0	3.8	3.8	3.8	52.494	449				1		5.6872e-08	0	0	0	3.8	0	12775000	0	0	0	12775000	0	672360	0	0	0	672360	0	0	0
E9PPL6	1	1	1	1	0	0	0	1	0	0	0	0	1	0	0	0	0	1	0	7.3	7.3	7.3	13.663	123				1		0.0081843	0	0	0	7.3	0	4106300	0	0	0	4106300	0	1026600	0	0	0	1026600	0	0	0
B7ZKJ8	9	6	6	6	0	0	0	6	0	0	0	0	6	0	0	0	0	6	0	11.2	11.2	11.2	103.88	935				6		3.372e-28	0	0	0	11.2	0	262230000	0	0	0	262230000	0	5700700	0	0	0	5700700	0	0	0
P22792	1	1	1	1	0	0	0	1	0	0	0	0	1	0	0	0	0	1	0	2.8	2.8	2.8	60.556	545				1		8.4618e-07	0	0	0	2.8	0	27338000	0	0	0	27338000	0	1139100	0	0	0	1139100	0	0	0
O15260	6	1	1	1	0	0	0	1	0	0	0	0	1	0	0	0	0	1	0	3.7	3.7	3.7	30.394	269				1		0.012013	0	0	0	3.7	0	0	0	0	0	0	0	0	0	0	0	0	0	0	0
Q9NYU2	3	3	3	3	0	0	0	3	0	0	0	0	3	0	0	0	0	3	0	2.1	2.1	2.1	177.19	1555				3		1.0151e-07	0	0	0	2.1	0	15137000	0	0	0	15137000	0	207360	0	0	0	207360	0	0	0
P02753	2	2	2	2	0	0	0	2	0	0	0	0	2	0	0	0	0	2	0	19.9	19.9	19.9	23.01	201				2		2.8041e-93	0	0	0	19.9	0	163740000	0	0	0	163740000	0	16374000	0	0	0	16374000	0	0	0
P01031	2	4	4	4	0	0	0	4	1	0	0	0	4	1	0	0	0	4	1	3.9	3.9	3.9	188.3	1676				5	1	4.849e-14	0	0	0	3.9	1.3	70432000	0	0	0	69622000	810460	838480	0	0	0	828830	9648.3	0	0
P05546	2	2	2	2	0	0	0	2	0	0	0	0	2	0	0	0	0	2	0	10	10	10	57.07	499				2		3.6516e-143	0	0	0	10	0	110740000	0	0	0	110740000	0	4259300	0	0	0	4259300	0	0	0
Q15008	4	1	1	1	0	0	0	1	0	0	0	0	1	0	0	0	0	1	0	2.8	2.8	2.8	45.531	389				1		0.0041412	0	0	0	2.8	0	0	0	0	0	0	0	0	0	0	0	0	0	0	0
P00734	7	3	3	3	0	0	0	3	0	0	0	0	3	0	0	0	0	3	0	7.9	7.9	7.9	70.036	622				3		6.8664e-66	0	0	0	7.9	0	78349000	0	0	0	78349000	0	2374200	0	0	0	2374200	0	0	0
P04196	3	3	3	3	0	0	0	3	0	0	0	0	3	0	0	0	0	3	0	7.4	7.4	7.4	59.578	525				3		1.9334e-28	0	0	0	7.4	0	114680000	0	0	0	114680000	0	5460800	0	0	0	5460800	0	0	0
Q92876	2	1	1	1	0	1	0	0	0	0	1	0	0	0	0	1	0	0	0	4.5	4.5	4.5	26.855	244		1				0.0066625	0	4.5	0	0	0	3994500	0	3994500	0	0	0	307270	0	307270	0	0	0	0	481990
P25685	4	1	1	1	0	1	0	0	0	0	1	0	0	0	0	1	0	0	0	2.9	2.9	2.9	38.044	340		1				0.0094927	0	2.9	0	0	0	0	0	0	0	0	0	0	0	0	0	0	0	0	0
Q9BQ75	3	1	1	1	0	1	0	0	0	0	1	0	0	0	0	1	0	0	0	2.5	2.5	2.5	31.884	279		1				0.017129	0	2.5	0	0	0	0	0	0	0	0	0	0	0	0	0	0	0	0	0
P13489	3	1	1	1	0	1	0	0	0	0	1	0	0	0	0	1	0	0	0	2.6	2.6	2.6	49.973	461		1				0.0038227	0	2.6	0	0	0	5029000	0	5029000	0	0	0	193420	0	193420	0	0	0	0	606810
P33908	1	1	1	1	0	1	0	0	0	0	1	0	0	0	0	1	0	0	0	1.7	1.7	1.7	72.968	653		1				0.015928	0	1.7	0	0	0	2193500	0	2193500	0	0	0	73116	0	73116	0	0	0	0	264670
A4D1G5	5	1	1	1	0	1	0	0	0	0	1	0	0	0	0	1	0	0	0	5.4	5.4	5.4	16.878	148		1				2.7815e-06	0	5.4	0	0	0	13267000	0	13267000	0	0	0	1658400	0	1658400	0	0	0	0	33012000
Q14134	13	4	4	4	0	4	0	0	0	0	4	0	0	0	0	4	0	0	0	8.5	8.5	8.5	65.834	588		4				3.1851e-12	0	8.5	0	0	0	31846000	0	31846000	0	0	0	884600	0	884600	0	0	0	0	3842600
Q6IPH7	7	1	1	1	0	1	0	0	0	0	1	0	0	0	0	1	0	0	0	5	5	5	23.787	220		1				3.2731e-06	0	5	0	0	0	4555600	0	4555600	0	0	0	759270	0	759270	0	0	0	0	2017600
Q14BN4	1	1	1	1	0	1	0	0	0	0	1	0	0	0	0	1	0	0	0	0.8	0.8	0.8	95.197	828		1				0.0094068	0	0.8	0	0	0	5315300	0	5315300	0	0	0	96641	0	96641	0	0	0	0	13225000
P09417	5	1	1	1	0	1	0	0	0	0	1	0	0	0	0	1	0	0	0	4.1	4.1	4.1	25.789	244		1				0.0083642	0	4.1	0	0	0	0	0	0	0	0	0	0	0	0	0	0	0	0	0
O60437	3	3	3	3	0	3	0	0	0	0	3	0	0	0	0	3	0	0	0	1.9	1.9	1.9	204.74	1756		3				2.8793e-07	0	1.9	0	0	0	3395700	0	3395700	0	0	0	30050	0	30050	0	0	0	0	409730
Q14210	1	2	2	2	0	2	0	0	0	0	2	0	0	0	0	2	0	0	0	15.6	15.6	15.6	13.286	128		2				3.2829e-07	0	15.6	0	0	0	16479000	0	16479000	0	0	0	2746500	0	2746500	0	0	0	0	1988400
Q9BZJ4	6	1	1	1	0	1	0	0	0	0	1	0	0	0	0	1	0	0	0	3.3	3.3	3.3	39.248	359		1				0.030316	0	3.3	0	0	0	35458000	0	35458000	0	0	0	1772900	0	1772900	0	0	0	0	15704000
L8E8B5	1	1	1	1	0	1	0	0	0	0	1	0	0	0	0	1	0	0	0	20.7	20.7	20.7	6.7268	58		1				0.013309	0	20.7	0	0	0	0	0	0	0	0	0	0	0	0	0	0	0	0	0
D6REE5	11	1	1	1	0	1	0	0	0	0	1	0	0	0	0	1	0	0	0	2.8	2.8	2.8	34.95	321		1				0.0062351	0	2.8	0	0	0	0	0	0	0	0	0	0	0	0	0	0	0	0	0
P17540	20	1	1	1	0	1	0	0	0	0	1	0	0	0	0	1	0	0	0	2.1	2.1	2.1	47.504	419		1				0.0050227	0	2.1	0	0	0	7287200	0	7287200	0	0	0	347010	0	347010	0	0	0	0	879300
O43852	3	1	1	1	0	1	0	0	0	0	1	0	0	0	0	1	0	0	0	3.2	3.2	3.2	37.106	315		1				0.012767	0	3.2	0	0	0	0	0	0	0	0	0	0	0	0	0	0	0	0	0
Q6ZVM7	4	2	2	2	0	2	0	0	0	0	2	0	0	0	0	2	0	0	0	4.9	4.9	4.9	55.556	507		2				0.00032081	0	4.9	0	0	0	6787700	0	6787700	0	0	0	323230	0	323230	0	0	0	0	3006200
Q16658	2	1	1	1	0	1	0	0	0	0	1	0	0	0	0	1	0	0	0	1.8	1.8	1.8	54.529	493		1				0.0079806	0	1.8	0	0	0	4347500	0	4347500	0	0	0	155270	0	155270	0	0	0	0	524580
P01568	6	4	1	1	0	4	0	0	0	0	1	0	0	0	0	1	0	0	0	22.8	9	9	21.741	189		2				1.7154e-11	0	22.8	0	0	0	31311000	0	31311000	0	0	0	3479000	0	3479000	0	0	0	0	23972000
Q14574	3	2	2	1	0	2	0	0	0	0	2	0	0	0	0	1	0	0	0	2.6	2.6	1.5	99.968	896		2				3.3671e-06	0	2.6	0	0	0	5610400	0	5610400	0	0	0	114500	0	114500	0	0	0	0	676970
P29034	3	2	2	2	0	2	0	0	0	0	2	0	0	0	0	2	0	0	0	16.3	16.3	16.3	11.117	98		2				0.000263	0	16.3	0	0	0	40304000	0	40304000	0	0	0	10076000	0	10076000	0	0	0	0	4863200
P29373	5	2	2	2	0	2	0	0	0	0	2	0	0	0	0	2	0	0	0	14.5	14.5	14.5	15.693	138		2				8.5257e-10	0	14.5	0	0	0	14067000	0	14067000	0	0	0	1758400	0	1758400	0	0	0	0	1697400
P07476	3	6	6	6	0	6	0	0	0	0	6	0	0	0	0	6	0	0	0	11.6	11.6	11.6	68.478	585		6				1.8421e-13	0	11.6	0	0	0	73406000	0	73406000	0	0	0	2224400	0	2224400	0	0	0	0	8857400
P17900	1	1	1	1	0	1	0	0	0	0	1	0	0	0	0	1	0	0	0	5.2	5.2	5.2	20.838	193		1				0.0042126	0	5.2	0	0	0	12709000	0	12709000	0	0	0	1588700	0	1588700	0	0	0	0	1533500
Q9UL25	2	1	1	1	0	1	0	0	0	0	1	0	0	0	0	1	0	0	0	6.7	6.7	6.7	24.347	225		1				0.00096168	0	6.7	0	0	0	0	0	0	0	0	0	0	0	0	0	0	0	0	0
B7ZLH8	5	2	2	2	0	2	0	0	0	0	2	0	0	0	0	2	0	0	0	0.8	0.8	0.8	233.82	2055		2				0.00015266	0	0.8	0	0	0	3248200	0	3248200	0	0	0	28245	0	28245	0	0	0	0	391940
P60981	3	1	1	1	0	1	0	0	0	0	1	0	0	0	0	1	0	0	0	7.3	7.3	7.3	18.506	165		1				0.00020931	0	7.3	0	0	0	11402000	0	11402000	0	0	0	1036500	0	1036500	0	0	0	0	1375800
P36952	3	1	1	1	0	1	0	0	0	0	1	0	0	0	0	1	0	0	0	2.9	2.9	2.9	42.1	375		1				0.00092351	0	2.9	0	0	0	20094000	0	20094000	0	0	0	913350	0	913350	0	0	0	0	2424600
Q92597	22	2	2	2	0	2	0	0	0	0	2	0	0	0	0	2	0	0	0	7.6	7.6	7.6	42.835	394		2				4.2508e-08	0	7.6	0	0	0	33036000	0	33036000	0	0	0	2753000	0	2753000	0	0	0	0	14631000
P07858	7	1	1	1	0	1	0	0	0	0	1	0	0	0	0	1	0	0	0	3.2	3.2	3.2	37.821	339		1				0.0077209	0	3.2	0	0	0	6297100	0	6297100	0	0	0	331420	0	331420	0	0	0	0	759820
O95274	4	2	2	2	0	2	0	0	0	0	2	0	0	0	0	2	0	0	0	5.5	5.5	5.5	35.97	346		2				0.00086693	0	5.5	0	0	0	7473600	0	7473600	0	0	0	415200	0	415200	0	0	0	0	901790
Q9NQC3	4	1	1	1	0	1	0	0	0	0	1	0	0	0	0	1	0	0	0	1.1	1.1	1.1	129.93	1192		1				0.0072566	0	1.1	0	0	0	3464000	0	3464000	0	0	0	76978	0	76978	0	0	0	0	417980
A8K2U0	3	1	1	1	0	1	0	0	0	0	1	0	0	0	0	1	0	0	0	0.5	0.5	0.5	161.1	1454		1				0.016363	0	0.5	0	0	0	0	0	0	0	0	0	0	0	0	0	0	0	0	0
O14828	2	1	1	1	0	1	0	0	0	0	1	0	0	0	0	1	0	0	0	4.6	4.6	4.6	38.287	347		1				1.0965e-05	0	4.6	0	0	0	0	0	0	0	0	0	0	0	0	0	0	0	0	0
B7Z809	4	2	2	2	0	2	0	0	0	0	2	0	0	0	0	2	0	0	0	2.6	2.6	2.6	110.5	1020		2				0.0002246	0	2.6	0	0	0	3776400	0	3776400	0	0	0	68662	0	68662	0	0	0	0	1672500
H3BV19	1	1	1	1	0	1	0	0	0	0	1	0	0	0	0	1	0	0	0	20.4	20.4	20.4	17.764	152		1				0.0081713	0	20.4	0	0	0	0	0	0	0	0	0	0	0	0	0	0	0	0	0
P01270	1	2	2	2	0	2	0	0	0	0	2	0	0	0	0	2	0	0	0	17.4	17.4	17.4	12.861	115		4				2.247e-39	0	17.4	0	0	0	201030000	0	201030000	0	0	0	28718000	0	28718000	0	0	0	0	24257000
Q2M296	4	1	1	1	0	1	0	1	1	0	1	0	1	1	0	1	0	1	1	2.1	2.1	2.1	42.172	383		1		1	1	0.02946	0	2.1	0	2.1	2.1	12762000	0	3478400	0	6382700	2901400	709030	0	193250	0	354590	161190	0	2403400
K7ERQ8	14	1	1	1	0	1	0	0	0	0	1	0	0	0	0	1	0	0	0	3.9	3.9	3.9	31.392	282		1				0.012948	0	3.9	0	0	0	5055900	0	5055900	0	0	0	315990	0	315990	0	0	0	0	2239200
Q16610	2	1	1	1	0	0	1	1	1	0	0	1	1	1	0	0	1	1	1	2.4	2.4	2.4	60.673	540			1	1	1	0.00012382	0	0	2.4	2.4	2.4	4890900	0	0	4890900	0	0	157770	0	0	157770	0	0	0	0
[truncated: 3 more columns]
